# Supplementary material for: Woody Species Diversity in Forest Plantations in a Mountainous Region of Beijing, China: Effects of Sampling Scale and Species Selection
Source: PLoS One. 2014 Dec 29;9(12):e115038. doi: 10.1371/journal.pone.0115038 (PMC4278893; doi:10.1371/journal.pone.0115038)
Supplement: S1 Appendix — Data used in this study. (XLSX) [file pone.0115038.s001.xlsx]

## Sheet: description
Abbreviations:
type-forest type
BF-natural secondary broadleaf deciduous forest
LF-larch (Larix principis-rupprechtii mayr.) plantations
PF-pine (Pinus tabuliformis carr.) plantations
gully-small watershed
exp-exposures of a slope
east-an eastern exposure slope
west-a western exposure slope
pos-position on a slope
up-upper position of a slope
mid-middle position of a slope
low-lower position of a slope
tree-tree layer
shrub-shrub layer
regen-regeneration layer
NA-not available
a1_rich: species richness data of alpha1
a2_rich: species richness data of alpha2
a3_rich: species richness data of alpha3
a4_rich: species richness data of gamma
b1_rich: species richness data of beta1
b2_rich: species richness data of beta2
b3_rich: species richness data of beta3
a1_simp: simpson's diversity data of alpha1
a2_simp: simpson's diversity data of alpha2
a3_simp: simpson's diversity data of alpha3
a4_simp: simpson's diversity data of gamma
b1_simp: simpson's diversity data of beta1
b2_simp: simpson's diversity data of beta2
b3_simp: simpson's diversity data of beta3

## Sheet: a1_rich
id	type	gully	exp	pos	plot	tree	shrub	regen
plot_BF_G01_east_low	BF	G01	east	low	NA	5.4	3	4.6
plot_BF_G01_east_mid	BF	G01	east	mid	NA	4	4.6	4.2
plot_BF_G01_east_up	BF	G01	east	up	NA	4	5.2	4
plot_BF_G01_west_low	BF	G01	west	low	NA	5.2	5	2.4
plot_BF_G01_west_mid	BF	G01	west	mid	NA	4.8	5.8	2.4
plot_BF_G01_west_up	BF	G01	west	up	NA	5.6	6.2	2
plot_BF_G02_east_low	BF	G02	east	low	NA	4.6	6.4	2
plot_BF_G02_east_mid	BF	G02	east	mid	NA	6	7.2	3.4
plot_BF_G02_east_up	BF	G02	east	up	NA	4.8	5.6	4
plot_BF_G02_west_low	BF	G02	west	low	NA	4	3.8	3
plot_BF_G02_west_mid	BF	G02	west	mid	NA	3.4	3.8	3.8
plot_BF_G02_west_up	BF	G03	west	up	NA	3.4	4.6	3.4
plot_BF_G03_east_low	BF	G03	east	low	NA	3.6	4.4	2.2
plot_BF_G03_east_mid	BF	G03	east	mid	NA	3.4	3.2	3.2
plot_BF_G03_east_up	BF	G03	east	up	NA	2.8	4.2	1.8
plot_BF_G03_west_low	BF	G03	west	low	NA	4.2	7.8	2.6
plot_BF_G03_west_mid	BF	G03	west	mid	NA	5	7.2	2.4
plot_BF_G03_west_up	BF	G03	west	up	NA	5.8	5.6	2.8
plot_LF_G04_east_low	LF	G04	east	low	NA	6	4.4	4.2
plot_LF_G04_east_mid	LF	G04	east	mid	NA	5.2	5.4	5.4
plot_LF_G04_east_up	LF	G04	east	up	NA	5	3	5.2
plot_LF_G04_west_low	LF	G04	west	low	NA	3.4	3.6	3.4
plot_LF_G04_west_mid	LF	G04	west	mid	NA	3.4	4.6	4
plot_LF_G04_west_up	LF	G04	west	up	NA	3	4	3.2
plot_LF_G05_east_low	LF	G05	east	low	NA	5.2	4.8	3.2
plot_LF_G05_east_mid	LF	G05	east	mid	NA	5.4	4.8	4
plot_LF_G05_east_up	LF	G05	east	up	NA	5.8	4.4	3.6
plot_LF_G05_west_low	LF	G05	west	low	NA	3.4	4	3.4
plot_LF_G05_west_mid	LF	G05	west	mid	NA	3.4	5	2
plot_LF_G05_west_up	LF	G05	west	up	NA	2.8	4.8	2.4
plot_LF_G06_east_low	LF	G06	east	low	NA	5.6	5.8	2.6
plot_LF_G06_east_mid	LF	G06	east	mid	NA	6.6	6	2.6
plot_LF_G06_east_up	LF	G06	east	up	NA	4.2	4.4	2.8
plot_LF_G06_west_low	LF	G06	west	low	NA	4.2	5.8	1.4
plot_LF_G06_west_mid	LF	G06	west	mid	NA	5.6	5	3.2
plot_LF_G06_west_up	LF	G06	west	up	NA	4	5	3.2
plot_PF_G07_east_low	PF	G07	east	low	NA	2.6	6.6	4.2
plot_PF_G07_east_mid	PF	G07	east	mid	NA	3.2	5.6	3.2
plot_PF_G07_east_up	PF	G07	east	up	NA	3.6	7.4	3.2
plot_PF_G07_west_low	PF	G07	west	low	NA	4.6	6	3.8
plot_PF_G07_west_mid	PF	G07	west	mid	NA	3	5.4	2
plot_PF_G07_west_up	PF	G07	west	up	NA	1.66667	5.66667	2.33333
plot_PF_G08_east_low	PF	G08	east	low	NA	3.6	5.6	3.6
plot_PF_G08_east_mid	PF	G08	east	mid	NA	3.6	4.6	3.2
plot_PF_G08_east_up	PF	G08	east	up	NA	3	4.8	3.4
plot_PF_G08_west_low	PF	G08	west	low	NA	3	6.8	3.4
plot_PF_G08_west_mid	PF	G08	west	mid	NA	3.2	7	2.6
plot_PF_G08_west_up	PF	G08	west	up	NA	3	6.42857	2.71429
plot_PF_G09_east_low	PF	G09	east	low	NA	3.4	7.4	5.6
plot_PF_G09_east_mid	PF	G09	east	mid	NA	3.8	5.2	3.4
plot_PF_G09_east_up	PF	G09	east	up	NA	3.2	5.6	3.2
plot_PF_G09_west_low	PF	G09	west	low	NA	4.4	5.8	5.8
plot_PF_G09_west_mid	PF	G09	west	mid	NA	3.2	6	5.2
plot_PF_G09_west_up	PF	G09	west	up	NA	2	6	2.8

## Sheet: a2_rich
id	type	gully	exp	pos	plot	tree	shrub	regen
position_BF_G01_east	BF	G01	east	NA	NA	9	8.33333	9
position_BF_G01_west	BF	G01	west	NA	NA	12.3333	11.6667	7.33333
position_BF_G02_east	BF	G02	east	NA	NA	11.6667	14.6667	8.66667
position_BF_G02_west	BF	G02	west	NA	NA	6.5	10	8.5
position_BF_G03_east	BF	G03	east	NA	NA	7	10	7
position_BF_G03_west	BF	G03	west	NA	NA	9.25	14.75	9
position_LF_G04_east	LF	G04	east	NA	NA	11.3333	11.3333	10.3333
position_LF_G04_west	LF	G04	west	NA	NA	5.66667	8	8
position_LF_G05_east	LF	G05	east	NA	NA	11.6667	11.6667	8.33333
position_LF_G05_west	LF	G05	west	NA	NA	7	7.33333	7.33333
position_LF_G06_east	LF	G06	east	NA	NA	12	13	8.66667
position_LF_G06_west	LF	G06	west	NA	NA	12	13.3333	7
position_PF_G07_east	PF	G07	east	NA	NA	6	9.33333	5.66667
position_PF_G07_west	PF	G07	west	NA	NA	5.66667	10	6.66667
position_PF_G08_east	PF	G08	east	NA	NA	5	8	6
position_PF_G08_west	PF	G08	west	NA	NA	5	9	7
position_PF_G09_east	PF	G09	east	NA	NA	6.66667	10.3333	7.66667
position_PF_G09_west	PF	G09	west	NA	NA	6.33333	12	8

## Sheet: a3_rich
id	type	gully	exp	pos	plot	tree	shrub	regen
exposure_BF_G01	BF	G01	NA	NA	NA	13.5	13.5	9.5
exposure_BF_G02	BF	G02	NA	NA	NA	12	18	13
exposure_BF_G03	BF	G03	NA	NA	NA	14	20.5	14
exposure_LF_G04	LF	G04	NA	NA	NA	11	16	12
exposure_LF_G05	LF	G05	NA	NA	NA	12	13.5	10.5
exposure_LF_G06	LF	G06	NA	NA	NA	16.5	19.5	12.5
exposure_PF_G07	PF	G07	NA	NA	NA	7.5	12.5	10
exposure_PF_G08	PF	G08	NA	NA	NA	6.5	9.5	9.5
exposure_PF_G09	PF	G09	NA	NA	NA	9.5	15	11

## Sheet: a4_rich
id	type	gully	exp	pos	plot	tree	shrub	regen
gully_BF_G01	BF	G01	NA	NA	NA	16	18	11
gully_BF_G02	BF	G02	NA	NA	NA	17	27	17
gully_BF_G03	BF	G03	NA	NA	NA	19	26	18
gully_LF_G04	LF	G04	NA	NA	NA	16	21	14
gully_LF_G05	LF	G05	NA	NA	NA	17	20	15
gully_LF_G06	LF	G06	NA	NA	NA	18	25	15
gully_PF_G07	PF	G07	NA	NA	NA	9	14	13
gully_PF_G08	PF	G08	NA	NA	NA	8	11	10
gully_PF_G09	PF	G09	NA	NA	NA	11	16	12

## Sheet: b1_rich
id	type	gully	exp	pos	plot	tree	shrub	regen
position_BF_G01_east_low	BF	G01	east	low	NA	5.6	5	4.4
position_BF_G01_east_mid	BF	G01	east	mid	NA	5	4.4	4.8
position_BF_G01_east_up	BF	G01	east	up	NA	3	2.8	5
position_BF_G01_west_low	BF	G01	west	low	NA	7.8	6	3.6
position_BF_G01_west_mid	BF	G01	west	mid	NA	8.2	7.2	6.6
position_BF_G01_west_up	BF	G01	west	up	NA	5.4	4.8	5
position_BF_G02_east_low	BF	G02	east	low	NA	8.4	11.6	4
position_BF_G02_east_mid	BF	G02	east	mid	NA	6	7.8	6.6
position_BF_G02_east_up	BF	G02	east	up	NA	5.2	5.4	6
position_BF_G02_west_low	BF	G02	west	low	NA	4	7.2	5
position_BF_G02_west_mid	BF	G02	west	mid	NA	1.6	5.2	5.2
position_BF_G03_west_up	BF	G03	west	up	NA	2.6	5.4	5.6
position_BF_G03_east_low	BF	G03	east	low	NA	4.4	7.6	5.8
position_BF_G03_east_mid	BF	G03	east	mid	NA	3.6	2.8	4.8
position_BF_G03_east_up	BF	G03	east	up	NA	3.2	7.8	3.2
position_BF_G03_west_low	BF	G03	west	low	NA	4.8	12.2	6.4
position_BF_G03_west_mid	BF	G03	west	mid	NA	6	10.8	6.6
position_BF_G03_west_up	BF	G03	west	up	NA	5.2	5.4	6.2
position_LF_G04_east_low	LF	G04	east	low	NA	7	8.6	6.8
position_LF_G04_east_mid	LF	G04	east	mid	NA	4.8	7.6	4.6
position_LF_G04_east_up	LF	G04	east	up	NA	6	5	4.8
position_LF_G04_west_low	LF	G04	west	low	NA	2.6	4.4	6.6
position_LF_G04_west_mid	LF	G04	west	mid	NA	2.6	4.4	4
position_LF_G04_west_up	LF	G04	west	up	NA	2	3	2.8
position_LF_G05_east_low	LF	G05	east	low	NA	7.8	6.2	5.8
position_LF_G05_east_mid	LF	G05	east	mid	NA	5.6	6.2	4
position_LF_G05_east_up	LF	G05	east	up	NA	5.2	8.6	4.4
position_LF_G05_west_low	LF	G05	west	low	NA	4.6	4	6.6
position_LF_G05_west_mid	LF	G05	west	mid	NA	4.6	2	5
position_LF_G05_west_up	LF	G05	west	up	NA	2.2	2.2	2.6
position_LF_G06_east_low	LF	G06	east	low	NA	7.4	8.2	4.4
position_LF_G06_east_mid	LF	G06	east	mid	NA	5.4	10	7.4
position_LF_G06_east_up	LF	G06	east	up	NA	6.8	4.6	6.2
position_LF_G06_west_low	LF	G06	west	low	NA	9.8	8.2	4.6
position_LF_G06_west_mid	LF	G06	west	mid	NA	6.4	8	4.8
position_LF_G06_west_up	LF	G06	west	up	NA	6	8	3.8
position_PF_G07_east_low	PF	G07	east	low	NA	4.4	4.4	3.8
position_PF_G07_east_mid	PF	G07	east	mid	NA	0.8	2.4	0.8
position_PF_G07_east_up	PF	G07	east	up	NA	3.4	1.6	1.8
position_PF_G07_west_low	PF	G07	west	low	NA	3.4	6	4.2
position_PF_G07_west_mid	PF	G07	west	mid	NA	2	2.6	2
position_PF_G07_west_up	PF	G07	west	up	NA	2.33333	4.33333	5.66667
position_PF_G08_east_low	PF	G08	east	low	NA	1.4	2.4	2.4
position_PF_G08_east_mid	PF	G08	east	mid	NA	2.4	4.4	2.8
position_PF_G08_east_up	PF	G08	east	up	NA	1	2.2	2.6
position_PF_G08_west_low	PF	G08	west	low	NA	1	2.2	4.6
position_PF_G08_west_mid	PF	G08	west	mid	NA	1.8	2	3.4
position_PF_G08_west_up	PF	G08	west	up	NA	3	2.57143	4.28571
position_PF_G09_east_low	PF	G09	east	low	NA	5.6	6.6	4.4
position_PF_G09_east_mid	PF	G09	east	mid	NA	2.2	2.8	3.6
position_PF_G09_east_up	PF	G09	east	up	NA	1.8	3.4	2.8
position_PF_G09_west_low	PF	G09	west	low	NA	5.6	8.2	5.2
position_PF_G09_west_mid	PF	G09	west	mid	NA	2.8	6	2.8
position_PF_G09_west_up	PF	G09	west	up	NA	1	4	2.2

## Sheet: b2_rich
id	type	gully	exp	pos	plot	tree	shrub	regen
exposure_BF_G01_east	BF	G01	east	NA	NA	3	3.66667	1
exposure_BF_G01_west	BF	G01	west	NA	NA	2.66667	3.33333	1.66667
exposure_BF_G02_east	BF	G02	east	NA	NA	3.33333	7.33333	5.33333
exposure_BF_G02_west	BF	G02	west	NA	NA	2.5	4	3.5
exposure_BF_G03_east	BF	G03	east	NA	NA	7	8	5
exposure_BF_G03_west	BF	G03	west	NA	NA	4.75	8.25	7
exposure_LF_G04_east	LF	G04	east	NA	NA	2.66667	7.66667	2.66667
exposure_LF_G04_west	LF	G04	west	NA	NA	2.33333	5	3
exposure_LF_G05_east	LF	G05	east	NA	NA	2.33333	4.33333	1.66667
exposure_LF_G05_west	LF	G05	west	NA	NA	3	3.66667	3.66667
exposure_LF_G06_east	LF	G06	east	NA	NA	5	4	4.33333
exposure_LF_G06_west	LF	G06	west	NA	NA	4	8.66667	5
exposure_PF_G07_east	PF	G07	east	NA	NA	2	3.66667	3.33333
exposure_PF_G07_west	PF	G07	west	NA	NA	1.33333	2	4.33333
exposure_PF_G08_east	PF	G08	east	NA	NA	2	1	3
exposure_PF_G08_west	PF	G08	west	NA	NA	1	1	3
exposure_PF_G09_east	PF	G09	east	NA	NA	2.33333	4.66667	2.33333
exposure_PF_G09_west	PF	G09	west	NA	NA	3.66667	3	4

## Sheet: b3_rich
id	type	gully	exp	pos	plot	tree	shrub	regen
gully_BF_G01	BF	G01	NA	NA	NA	2.5	4.5	1.5
gully_BF_G02	BF	G02	NA	NA	NA	5	9	4
gully_BF_G03	BF	G03	NA	NA	NA	5	5.5	4
gully_LF_G04	LF	G04	NA	NA	NA	5	5	2
gully_LF_G05	LF	G05	NA	NA	NA	5	6.5	4.5
gully_LF_G06	LF	G06	NA	NA	NA	1.5	5.5	2.5
gully_PF_G07	PF	G07	NA	NA	NA	1.5	1.5	3
gully_PF_G08	PF	G08	NA	NA	NA	1.5	1.5	0.5
gully_PF_G09	PF	G09	NA	NA	NA	1.5	1	1

## Sheet: a1_simp
id	type	gully	exp	pos	plot	tree	shrub	regen
plot_BF_G01_east_low	BF	G01	east	low	NA	0.65568	0.5816	0.82783
plot_BF_G01_east_mid	BF	G01	east	mid	NA	0.79395	0.7778	0.79878
plot_BF_G01_east_up	BF	G01	east	up	NA	0.77666	0.71581	0.69378
plot_BF_G01_west_low	BF	G01	west	low	NA	0.83543	0.78168	0.68072
plot_BF_G01_west_mid	BF	G01	west	mid	NA	0.79704	0.81663	0.74721
plot_BF_G01_west_up	BF	G01	west	up	NA	0.84225	0.82072	0.76013
plot_BF_G02_east_low	BF	G02	east	low	NA	0.78219	0.72813	0.78504
plot_BF_G02_east_mid	BF	G02	east	mid	NA	0.84563	0.73918	0.84163
plot_BF_G02_east_up	BF	G02	east	up	NA	0.83193	0.75699	0.72788
plot_BF_G02_west_low	BF	G02	west	low	NA	0.76295	0.73066	0.77487
plot_BF_G02_west_mid	BF	G02	west	mid	NA	0.69595	0.50413	0.82211
plot_BF_G02_west_up	BF	G03	west	up	NA	0.68172	0.69013	0.81047
plot_BF_G03_east_low	BF	G03	east	low	NA	0.71332	0.70585	0.44266
plot_BF_G03_east_mid	BF	G03	east	mid	NA	0.58224	0.71384	0.70052
plot_BF_G03_east_up	BF	G03	east	up	NA	0.60053	0.67675	0.68602
plot_BF_G03_west_low	BF	G03	west	low	NA	0.73055	0.73196	0.7804
plot_BF_G03_west_mid	BF	G03	west	mid	NA	0.85025	0.83762	0.70058
plot_BF_G03_west_up	BF	G03	west	up	NA	0.87513	0.72496	0.68442
plot_LF_G04_east_low	LF	G04	east	low	NA	0.89647	0.7845	0.83382
plot_LF_G04_east_mid	LF	G04	east	mid	NA	0.83277	0.74555	0.83029
plot_LF_G04_east_up	LF	G04	east	up	NA	0.82668	0.69647	0.78211
plot_LF_G04_west_low	LF	G04	west	low	NA	0.72108	0.55985	0.81371
plot_LF_G04_west_mid	LF	G04	west	mid	NA	0.6491	0.67639	0.77885
plot_LF_G04_west_up	LF	G04	west	up	NA	0.63666	0.71819	0.74289
plot_LF_G05_east_low	LF	G05	east	low	NA	0.85895	0.75613	0.81938
plot_LF_G05_east_mid	LF	G05	east	mid	NA	0.85838	0.78138	0.68695
plot_LF_G05_east_up	LF	G05	east	up	NA	0.8624	0.74241	0.83967
plot_LF_G05_west_low	LF	G05	west	low	NA	0.66709	0.76002	0.73546
plot_LF_G05_west_mid	LF	G05	west	mid	NA	0.78722	0.69649	0.74572
plot_LF_G05_west_up	LF	G05	west	up	NA	0.61086	0.77269	0.54278
plot_LF_G06_east_low	LF	G06	east	low	NA	0.84659	0.80158	0.70578
plot_LF_G06_east_mid	LF	G06	east	mid	NA	0.84676	0.67656	0.74175
plot_LF_G06_east_up	LF	G06	east	up	NA	0.78603	0.79468	0.63851
plot_LF_G06_west_low	LF	G06	west	low	NA	0.80529	0.64074	0.75878
plot_LF_G06_west_mid	LF	G06	west	mid	NA	0.83548	0.74101	0.8302
plot_LF_G06_west_up	LF	G06	west	up	NA	0.76175	0.76568	0.71285
plot_PF_G07_east_low	PF	G07	east	low	NA	0.60149	0.8068	0.74983
plot_PF_G07_east_mid	PF	G07	east	mid	NA	0.42839	0.79944	0.56517
plot_PF_G07_east_up	PF	G07	east	up	NA	0.65412	0.83773	0.66685
plot_PF_G07_west_low	PF	G07	west	low	NA	0.79633	0.81798	0.73772
plot_PF_G07_west_mid	PF	G07	west	mid	NA	0.50287	0.7951	0.15401
plot_PF_G07_west_up	PF	G07	west	up	NA	0.46794	0.78424	0.44314
plot_PF_G08_east_low	PF	G08	east	low	NA	0.56271	0.72338	0.47645
plot_PF_G08_east_mid	PF	G08	east	mid	NA	0.65294	0.65411	0.4409
plot_PF_G08_east_up	PF	G08	east	up	NA	0.58425	0.68344	0.56641
plot_PF_G08_west_low	PF	G08	west	low	NA	0.37966	0.80839	0.54354
plot_PF_G08_west_mid	PF	G08	west	mid	NA	0.5723	0.83835	0.37784
plot_PF_G08_west_up	PF	G08	west	up	NA	0.51701	0.7786	0.29737
plot_PF_G09_east_low	PF	G09	east	low	NA	0.80311	0.82402	0.83888
plot_PF_G09_east_mid	PF	G09	east	mid	NA	0.62988	0.79724	0.66035
plot_PF_G09_east_up	PF	G09	east	up	NA	0.74181	0.7915	0.63089
plot_PF_G09_west_low	PF	G09	west	low	NA	0.79561	0.71024	0.80211
plot_PF_G09_west_mid	PF	G09	west	mid	NA	0.54152	0.74435	0.64221
plot_PF_G09_west_up	PF	G09	west	up	NA	0.25066	0.78298	0.41031

## Sheet: a2_simp
id	type	gully	exp	pos	plot	tree	shrub	regen
position_BF_G01_east	BF	G01	east	NA	NA	0.7421	0.69173	0.77346
position_BF_G01_west	BF	G01	west	NA	NA	0.82491	0.80634	0.72935
position_BF_G02_east	BF	G02	east	NA	NA	0.81992	0.74143	0.78485
position_BF_G02_west	BF	G02	west	NA	NA	0.72945	0.61739	0.79849
position_BF_G03_east	BF	G03	east	NA	NA	0.63203	0.69881	0.60973
position_BF_G03_west	BF	G03	west	NA	NA	0.78441	0.74617	0.74397
position_LF_G04_east	LF	G04	east	NA	NA	0.85198	0.74217	0.8154
position_LF_G04_west	LF	G04	west	NA	NA	0.66895	0.65148	0.77849
position_LF_G05_east	LF	G05	east	NA	NA	0.85991	0.75997	0.782
position_LF_G05_west	LF	G05	west	NA	NA	0.68839	0.74307	0.67465
position_LF_G06_east	LF	G06	east	NA	NA	0.82646	0.75761	0.69535
position_LF_G06_west	LF	G06	west	NA	NA	0.80084	0.71581	0.76728
position_PF_G07_east	PF	G07	east	NA	NA	0.56133	0.81466	0.66062
position_PF_G07_west	PF	G07	west	NA	NA	0.58904	0.79911	0.44495
position_PF_G08_east	PF	G08	east	NA	NA	0.59997	0.68698	0.49459
position_PF_G08_west	PF	G08	west	NA	NA	0.48966	0.80845	0.40625
position_PF_G09_east	PF	G09	east	NA	NA	0.72493	0.80425	0.71004
position_PF_G09_west	PF	G09	west	NA	NA	0.52926	0.74586	0.61821

[truncated: 5 more sheets: a3_simp, a4_simp, b1_simp, b2_simp, b3_simp]
